# Supplementary material for: In Silico and In Vitro Evaluation of the Mechanism of Action of Three VX809-Based Hybrid Derivatives as Correctors of the F508del CFTR Protein
Source: Pharmaceuticals (Basel). 2023 Dec 8;16(12):1702. doi: 10.3390/ph16121702 (PMC10748060; doi:10.3390/ph16121702)
Supplement: Supplementary file 1 [file pharmaceuticals-16-01702-s001.zip]

Archive with 1 entries (1 files):
- pharmaceuticals-2741224-supplementary.pdf
